# Supplementary material for: Identification and Expression of Immunogenic Mimotopes of C. hepaticus Using an E. coli-Based Surface Display System
Source: Vaccines (Basel). 2026 Mar 26;14(4):298. doi: 10.3390/vaccines14040298 (PMC13119680; doi:10.3390/vaccines14040298)
Supplement: Supplementary file 1 [file vaccines-14-00298-s001.zip]

Archive with 1 entries (1 files):
- vaccines-4156416-supplementary.pdf
